# Supplementary material for: Development of Marker Recycling Systems for Sequential Genetic Manipulation in Marine-Derived Fungi Spiromastix sp. SCSIO F190 and Aspergillus sp. SCSIO SX7S7
Source: J Fungi (Basel). 2023 Feb 26;9(3):302. doi: 10.3390/jof9030302 (PMC10059709; doi:10.3390/jof9030302)
Supplement: Supplementary file 1 [file jof-09-00302-s001.zip]

Archive with 1 entries (1 files):
- jof-2194962-supplementary.pdf
